# Supplementary material for: Classification-augmented survival estimation (CASE): A novel method for individualized long-term survival prediction with application to liver transplantation
Source: PLoS One. 2025 Jan 17;20(1):e0315928. doi: 10.1371/journal.pone.0315928 (PMC11741629; doi:10.1371/journal.pone.0315928)
Supplement: S1 Table — (TEX) [file pone.0315928.s001.tex]

\documentclass[10pt,letterpaper]{article}
\usepackage[top=0.85in,left=2.75in,footskip=0.75in]{geometry}
\usepackage{booktabs}

% amsmath and amssymb packages, useful for mathematical formulas and symbols
\usepackage{amsmath,amssymb}

% multi-column multirow 
\usepackage{subcaption}
\usepackage{multirow}

% Use adjustwidth environment to exceed column width (see example table in text)
\usepackage{changepage}

% textcomp package and marvosym package for additional characters
\usepackage{textcomp,marvosym}

% cite package, to clean up citations in the main text. Do not remove.
\usepackage{cite}
% \usepackage[numbers]{natbib}

% Use nameref to cite supporting information files (see Supporting Information section for more info)
\usepackage{nameref}
\usepackage[colorlinks=true]{hyperref}

% line numbers
\usepackage[right]{lineno}

% ligatures disabled
\usepackage[nopatch=eqnum]{microtype}
\DisableLigatures[f]{encoding = *, family = * }

% color can be used to apply background shading to table cells only
\usepackage[table]{xcolor}

% array package and thick rules for tables
\usepackage{array}

% long table
\usepackage{tabularx}
\usepackage{longtable}
\newcolumntype{P}[1]{>{\centering\arraybackslash}p{#1}}

% create "+" rule type for thick vertical lines
\newcolumntype{+}{!{\vrule width 2pt}}

% create \thickcline for thick horizontal lines of variable length
\newlength\savedwidth
\newcommand\thickcline[1]{%
  \noalign{\global\savedwidth\arrayrulewidth\global\arrayrulewidth 2pt}%
  \cline{#1}%
  \noalign{\vskip\arrayrulewidth}%
  \noalign{\global\arrayrulewidth\savedwidth}%
}

% \thickhline command for thick horizontal lines that span the table
\newcommand\thickhline{\noalign{\global\savedwidth\arrayrulewidth\global\arrayrulewidth 2pt}%
\hline
\noalign{\global\arrayrulewidth\savedwidth}}

\newcommand{\hrev}[1]{\textcolor{black}{#1}}

% Remove comment for double spacing
%\usepackage{setspace} 
%\doublespacing

% Text layout
\raggedright
\setlength{\parindent}{0.5cm}
\textwidth 5.25in 
\textheight 8.75in

% Bold the 'Figure #' in the caption and separate it from the title/caption with a period
% Captions will be left justified
\usepackage[aboveskip=1pt,labelfont=bf,labelsep=period,justification=raggedright,singlelinecheck=off]{caption}
\renewcommand{\figurename}{Fig}

% Use the PLoS provided BiBTeX style
\bibliographystyle{plos2015}

% Remove brackets from numbering in List of References
\makeatletter
\renewcommand{\@biblabel}[1]{\quad#1.}
\makeatother


% Header and Footer with logo
\usepackage{lastpage,fancyhdr,graphicx}
\usepackage{epstopdf}
%\pagestyle{myheadings}
\pagestyle{fancy}
\fancyhf{}
%\setlength{\headheight}{27.023pt}
%\lhead{\includegraphics[width=2.0in]{PLOS-submission.eps}}
\rfoot{\thepage/\pageref{LastPage}}
\renewcommand{\headrulewidth}{0pt}
\renewcommand{\footrule}{\hrule height 2pt \vspace{2mm}}
\fancyheadoffset[L]{2.25in}
\fancyfootoffset[L]{2.25in}
\lfoot{\today}

%% Include all macros below

\newcommand{\lorem}{{\bf LOREM}}
\newcommand{\ipsum}{{\bf IPSUM}}

%% END MACROS SECTION
\begin{document}
% \section*{Supporting information}

% Include only the SI item label in the paragraph heading. Use the \nameref{label} command to cite SI items in the text.
\paragraph*{S1 Table.}
\label{Appendix:variable_description_tale}
{\bf Description of variables in the Scientific Registry of Transplant Recipients (SRTR) dataset. Types are categorical (cat) or numerical (num).} 
\footnotesize
%\setlength{\tabcolsep}{2pt}
\rowcolors{2}{white}{black!05}
\begin{longtable}{>{\scriptsize}l | >{\raggedright}p{4.cm} | >{\raggedright}p{0.8cm} | >{\raggedleft\arraybackslash}p{0.9cm}}

% \caption{\bf }
\label{tab:appendix:variable_description}\\
\toprule
\footnotesize Variable & Description & Type  & Missing \\ 
\toprule
\endfirsthead
\caption* {\bf \nameref{tab:appendix:variable_description} Continued: Description of variables in the dataset.}\\\toprule \footnotesize Variable & Description & Type  & Missing \\ \toprule
\endhead 
\endfoot
\bottomrule
\endlastfoot
%%%%%%%%%%%%%%%%%%%%%%%%%%%%% DATA %%%%%%%%%%%%%%%%%%%%%%%%%%%%%%%
\rowcolor{white} \multicolumn{4}{l}{\bf Recipient variables}\\
\midrule
  CAN\_ABO                              & Patient/s Blood Type                                                      & Cat  & 0\%   \\
  CAN\_ANGINA\_CAD                      & Angina                                                                   & Cat & 57\%  \\
  CAN\_BACTERIA\_PERIT                  & Spontaneous Bacterial Peritonitis                                         & Cat & 0\%   \\
  CAN\_CEREB\_VASC                      & Symptomatic Cerebrovascular Disease                                       & Cat & 45\%  \\
  CAN\_CITIZENSHIP                      & Patient/s Citizenship                                                     & Cat & 0\%   \\
  CAN\_DIAB\_TY                         & Diabetes                                                                  & Cat & 0\%   \\
  CAN\_DRUG\_TREAT\_COPD                & Drug Treated COPD                                                         & Cat & 46\%  \\
  CAN\_DRUG\_TREAT\_HYPERTEN            & Drug Treated Systemic Hypertension                                        & Cat & 46\%  \\
  CAN\_EDUCATION                        & Patient/s Educational Status                                              & Cat & 0\%   \\
  CAN\_ETHNICITY\_SRTR                  & SRTR Patient Ethnicity                                                    & Cat & 0\%   \\
  CAN\_GENDER                           & Patient/s Gender                                                          & Cat & 0\%   \\
  CAN\_INIT\_ACT\_STAT\_CD              & First Active Status                                                       & Cat & 0\%   \\
  CAN\_LAST\_ASCITES                    & Candidate Last Ascites (used for MELD)                                    & Cat & 0\%   \\
  CAN\_LAST\_DIAL\_PRIOR\_WEEK          & Last non-blank val. of dialysis within prior week                         & Cat & 0\%   \\
  CAN\_LAST\_ENCEPH                     & Candidate Last Encephalopathy (used for MELD)                             & Cat & 0\%   \\
  CAN\_MALIG                            & Any previous Malignancy                                                   & Cat & 0\%   \\
  CAN\_PEPTIC\_ULCER                    & Peptic Ulcer Disease                                                      & Cat & 46\%  \\
  CAN\_PERIPH\_VASC                     & Symptomatic Peripheral Vascular Disease                                   & Cat & 45\%  \\
  CAN\_PORTAL\_VEIN                     & History of Portal Vein Thrombosis                                         & Cat & 0\%   \\
  CAN\_PREV\_ABDOM\_SURG                & Previous Upper Abdominal Surgery                                          & Cat & 0\%   \\
  CAN\_PULM\_EMBOL                      & Pulmonary Embolism                                                        & Cat & 46\%  \\
  CAN\_RACE\_SRTR                       & SRTR Patient Race                                                         & Cat & 0\%   \\
  CAN\_TIPSS                            & History of TIPSS                                                          & Cat & 0\%   \\
  CANHX\_MPXCPT\_HCC\_APPLY\_IND        & Ever Applied for an HCC exception                                         & Cat & 0\%   \\
  CANHX\_MPXCPT\_HCC\_APPROVE\_IND      & Ever Approved for an HCC exception                                        & Cat & 0\%   \\
  CAN\_HGT\_CM                          & Candidate/s Height (stored in cm)                                         & Num   & 0\%   \\
  CAN\_LAST\_ALBUMIN                    & Candidate Last Albumin (used for MELD)                                    & Num   & 0\%   \\
  CAN\_LAST\_BILI                       & Candidate Last Bilirubin (used for MELD)                                  & Num   & 0\%   \\
  CAN\_LAST\_INR                        & Candidate Last INR (used for MELD)                                        & Num   & 0\%   \\
  CAN\_LAST\_SERUM\_CREAT               & Candidate Last Serum Creatinine mg/dl (used for MELD)                     & Num   & 0\%   \\
  CAN\_LAST\_SERUM\_SODIUM              & Candidate Last Serum Sodium (used for MELD)                               & Num   & 11\%  \\
  CAN\_LAST\_SRTR\_LAB\_MELD            & Last SRTR MELD/PELD given                                                 & Num   & 0\%   \\
  REC\_BACTERIA\_PERIT                  & Risk Factors: Spontaneous Bacterial Peritonitis                           & Cat & 48\%  \\
  REC\_CMV\_IGG                         & CMV IgG                                                                   & Cat & 42\%  \\
  REC\_CMV\_IGM                         & CMV IgM                                                                   & Cat & 42\%  \\
  REC\_CMV\_STAT                        & Pre-Tx Serology Test Results: Cytomegalovirus                             & Cat & 3\%   \\
  REC\_DGN                              & Primary Diagnosis                                                         & Cat & 0\%   \\
  REC\_EBV\_STAT                        & EBV serology status                                                       & Cat & 2\%   \\
  REC\_HBV\_ANTIBODY                    & HBV: Core Antibody                                        & Cat & 3\%   \\
  REC\_HBV\_SURF\_ANTIGEN               & HBV: Surface Antigen                                    & Cat & 3\%   \\
  REC\_HCV\_STAT                        & HCV serology status                                                       & Cat & 2\%   \\
  REC\_HIV\_STAT                        & HIV serology status                                                       & Cat & 3\%   \\
  REC\_HOSP\_90\_DAYS                   & Patient hospitalization during the last 90 days prior to TX & Cat & 54\%  \\
  REC\_LIFE\_SUPPORT                    & Patient on Life Support                                                  & Cat & 1\%   \\
  REC\_LIFE\_SUPPORT\_OTHER             & Life Support: Other Mechanism                                             & Cat & 0\%   \\
  REC\_MALIG                            & Pretransplant Malignancy                                                  & Cat & 41\%  \\
  REC\_MED\_COND                        & Medical Condition                                                         & Cat & 1\%   \\
  REC\_PORTAL\_HYPERTEN\_BLEED          & Did Patient receive  5 or more units of packed red blood cells within 48 hours prior to TX                                                     & Cat & 56\%  \\
  REC\_PORTAL\_VEIN                     & Risk Factors: Portal Vein Thrombosis                                      & Cat & 1\%   \\
  REC\_PREV\_ABDOM\_SURG                & Risk Factors: Previous Abdominal Surgery                                  & Cat & 1\%   \\
  REC\_PRIMARY\_PAY                     & Primary Source of Payment                                      & Cat & 1\%   \\
  REC\_TIPSS                            & Risk Factors: Transjugular Intrahepatic Portacaval Stent Shunt (TIPSS)    & Cat & 1\%   \\
  REC\_TX\_PROCEDURE\_TY                & Transplant Procedure Type                                                 & Cat & 0\%   \\
  REC\_VENTILATOR                       & Life Support: Ventilator                                                  & Cat & 0\%   \\
  REC\_WORK\_INCOME                     & Working for income                                                       & Cat & 8\%   \\
  REC\_WORK\_NO\_STAT                   & Working for Income, If No, Not Working                            & Cat & 57\%  \\
  REC\_CTR\_ID                          & REC\_ Center ID                                                           & Cat & 0\%   \\
  REC\_LI\_TY                           & Split Type:                                                               & Cat & 94\%  \\

  REC\_A\_MM\_EQUIV\_TX                 & Num of A mismatches - equivalent match @ TX                               & Num   & 61\%  \\
  REC\_AGE\_AT\_TX                      & Age at TX                                                                 & Num   & 0\%   \\
  REC\_ARTIFICIAL\_LI                   & Artificial Liver                                                          & Num   & 0\%   \\
  REC\_B\_MM\_EQUIV\_TX                 & Num of B mismatches - current match @ TX                                 & Num   & 61\%  \\
  REC\_BMI                              & BMI:                                                                      & Num   & 4\%   \\
  REC\_DR\_MM\_EQUIV\_TX                & Num of DR mismatches - current match @ TX                                 & Num   & 61\%  \\
  REC\_FUNCTN\_STAT                     & Functional Status                                                         & Num   & 1\%   \\
  REC\_MM\_EQUIV\_TX                    & Num of hla mismatches - current match @ TX                                & Num   & 61\%  \\
  REC\_PHYSC\_CAPACITY                  & Physical Capacity                                                        & Num   & 52\%  \\
  REC\_SGPT                             & PreTx : SGPT/ALT                                                          & Num   & 49\%  \\
  REC\_WARM\_ISCH\_TM                   & Preserv: Warm Ishcemic Time                                               & Num   & 53\%  \\
  REC\_WGT\_KG                          & Recipient/s Weight in kilograms                                           & Num   & 2\%   \\
  REC\_LS\_to\_TX                       & Time from listing to transplant                                           & Num   & 1\%  \\
\midrule
\rowcolor{white}   \multicolumn{4}{l}{\bf Donor variables}\\
\midrule
  DON\_ABO                              & Donor/s Blood Type                                                        & Cat & 0\%   \\
  DON\_ANTI\_CMV                        & Anti-CMV                                                                  & Cat & 6\%   \\
  DON\_ANTI\_HCV                        & Anti-HCV                                                                  & Cat & 6\%   \\
  DON\_CAD\_DON\_COD                    & Donor/s Cause of Death                                                    & Cat & 6\%   \\
  DON\_CARDIAC\_ARREST\_AFTER\_DEATH    & Cardiac Arr. Since Event that led to Decl of Death                        & Cat & 10\%  \\
  DON\_CITIZENSHIP                      & Donor/s Citizenship                                                       & Cat & 1\%   \\
  DON\_COD\_DON\_STROKE                 & Donor cause of death is stroke                           & Cat & 6\%   \\
  DON\_CONT\_CIGARETTE                  & Donor/s Continued Use in Last 6 Months                                    & Cat & 76\%  \\
  DON\_CONT\_OTHER\_DRUG                & Other Drug Abuse Last 6 Months                                            & Cat & 64\%  \\
  DON\_DDAVP                            & Meds given Donor: DDAVP                                                   & Cat & 6\%   \\
  DON\_DEATH\_CIRCUM                    & Circumstances of Death                                                     & Cat & 6\%   \\
  DON\_DEATH\_MECH                      & Mechanism of Death                                                        & Cat & 6\%   \\
  DON\_ETHNICITY\_SRTR\_latino          & SRTR Donor Ethnicity                                                      & Cat & 0\%   \\
  DON\_GENDER                           & Donor/s Gender                                                            & Cat & 0\%   \\
  DON\_HIGH\_CREAT                      & Donor serum creatinine \textgreater 1.5                   & Cat & 6\%   \\
  DON\_HIST\_CIGARETTE\_GT20\_PKYR      & Cigarette Use \textgreater 20 Pack Years - Ever                           & Cat & 6\%   \\
  DON\_HIST\_COCAINE                    & Cocaine Use                                                               & Cat & 6\%   \\
  DON\_HIST\_DIAB                       & History of Diabetes                                                       & Cat & 6\%   \\
  DON\_HIST\_HYPERTEN                   & History of Hypertension                                                   & Cat & 6\%   \\
  DON\_HIST\_OTHER\_DRUG                & Other Drug Abuse                                                          & Cat & 6\%   \\
  DON\_HTN                              & Donor history of hypertension                             & Cat & 6\%   \\
  DON\_INOTROP\_AGENT\_GE3              & Three or More Inotropic Agents at Time of Incision                        & Cat & 43\%  \\
  DON\_INOTROP\_SUPPORT                 & Inotropic Support                                                         & Cat & 7\%   \\
  DON\_INSULIN                          & Insulin                                                                  & Cat & 14\%  \\
  DON\_MEET\_CDC\_HIGH\_RISK            & Does the Donor meet CDC guidelines for High Risk for an organ donor      & Cat & 13\%  \\
  DON\_NON\_HR\_BEAT                    & Non-Heart Beating Donor                                                   & Cat & 6\%   \\
  DON\_ORG\_SHARED                      & Organ was used in a shared 1 (vs local 0) TX                              & Cat & 0\%   \\
  DON\_PRERECOV\_DIURETICS              & Pre-Recov Meds given Donor: Diuretics                                     & Cat & 6\%   \\
  DON\_RACE\_SRTR                       & SRTR Donor Race                                                           & Cat & 0\%   \\
  DON\_TY                               & Donor Type (C-deceased, L-living)                                         & Cat & 0\%   \\
  DON\_CREAT                            & Serum Creatinine                                                          & Num   & 6\%   \\
  DON\_HGT\_CM                          & Donor/s Height in centimeters                                             & Num   & 0\%   \\
  DON\_PH                               & Blood PH                                                                  & Num   & 14\%  \\
  DON\_SGOT                             & SGOT/AST                                                                  & Num   & 6\%   \\
  DON\_WGT\_KG                          & Donor/s Weight in kilograms                                               & Num   & 0\%   \\
  DON\_AGE                              & Donor/s Age in Months                                                     & Num   & 0\%   \\
%%%%%%%%%%%%%%%%%%%%%%%%%%%%% END of DATA %%%%%%%%%%%%%%%%%%%%%%%%%%%%%%%

\end{longtable}

\end{document}
